# Supplementary material for: Preparation of the 1-Methylimidazole Borane/Tetrazole System for Hypergolic Fuels
Source: Molecules. 2022 Jul 13;27(14):4466. doi: 10.3390/molecules27144466 (PMC9323667; doi:10.3390/molecules27144466)
Supplement: Supplementary file 1 [file molecules-27-04466-s001.zip]

Archive with 1 entries (1 files):
- molecules-1786181-supplementary.pdf
